# Supplementary material for: Identification of a Candidate Starch Utilizing Strain of Prevotella albensis from Bovine Rumen
Source: Microorganisms. 2020 Dec 16;8(12):2005. doi: 10.3390/microorganisms8122005 (PMC7765497; doi:10.3390/microorganisms8122005)
Supplement: Supplementary file 1 [file microorganisms-08-02005-s001.zip]

Archive with 1 entries (1 files):
- Bandarupalli_St-Pierre Microorganisms 2020 Supplementary file 1.xlsx
