# Supplementary material for: Identification of a Candidate Starch Utilizing Strain of Prevotella albensis from Bovine Rumen
Source: Microorganisms. 2020 Dec 16;8(12):2005. doi: 10.3390/microorganisms8122005 (PMC7765497; doi:10.3390/microorganisms8122005)
Supplement: Supplementary file 1 [file microorganisms-08-02005-s001.zip › Bandarupalli_St-Pierre Microorganisms 2020 Supplementary file 1.xlsx]

## Sheet: Title
	Supplementary File 1.	List of annotated coding sequences from the genome assembly of P. albensis DSM 11370 (NCBI) and contigs from OTU SD_Bt-00010.
		Also shown is the nucleotide sequence identity between matching coding sequence pairs from P. albensis DSM 11370 (NCBI) and OTU SD_Bt-00010.

## Sheet: Annotated cds
Function of annotated coding sequence	% nucleotide sequence identity [SD_Bt-00010 vs P. albensis DSM 11370]
SSU ribosomal protein S2p SAe	0.981061
Na+-translocating NADH-quinone reductase subunit F EC 1.6.5.-	0.986635
Na+-translocating NADH-quinone reductase subunit E EC 1.6.5.-	0.984051
Na+-translocating NADH-quinone reductase subunit D EC 1.6.5.-	0.966507
Na+-translocating NADH-quinone reductase subunit C EC 1.6.5.-	0.998358
Na+-translocating NADH-quinone reductase subunit B EC 1.6.5.-	0.996546
Na+-translocating NADH-quinone reductase subunit A EC 1.6.5.-	0.998525
Cytidine deaminase EC 3.5.4.5	0.920833
SSU ribosomal protein S1p	0.97709
Cobalt-precorrin-2 C20-methyltransferase EC 2.1.1.130	0.897574
2-dehydro-3-deoxyphosphogluconate aldolase EC 4.1.2.14	0.927083
2-dehydro-3-deoxygluconate kinase EC 2.7.1.45	0.92603
Methionine transporter MetT	0.909774
DnaJ-class molecular chaperone CbpA	0.913363
5'-nucleotidase EC 3.1.3.5	0.891798
NADH pyrophosphatase EC 3.6.1.22	0.921429
tRNA-t6A37 methylthiotransferase	0.927895
SSU ribosomal protein S16p	0.983696
tRNA guanosine18-2'-O-methyltransferase EC 2.1.1.34	0.896414
Imidazoleglycerol-phosphate dehydratase EC 4.2.1.19	0.909006
Histidinol-phosphatase EC 3.1.3.15	0.909006
Magnesium and cobalt efflux protein CorC	0.921348
Single-stranded DNA-binding protein	0.935714
Carboxynorspermidine decarboxylase, putative EC 4.1.1.-	0.907216
Thiamin-phosphate pyrophosphorylase EC 2.5.1.3	0.954545
Ribose-phosphate pyrophosphokinase EC 2.7.6.1	0.965921
Glycogen phosphorylase EC 2.4.1.1	0.955113
UPF0028 protein YchK	0.950649
Enolase EC 4.2.1.11	0.874618
Isopentenyl-diphosphate delta-isomerase EC 5.3.3.2	0.900794
4-diphosphocytidyl-2-C-methyl-D-erythritol kinase EC 2.7.1.148	0.862722
2-isopropylmalate synthase EC 2.3.3.13	0.909514
3-isopropylmalate dehydratase large subunit EC 4.2.1.33	0.915643
3-isopropylmalate dehydratase small subunit EC 4.2.1.33	0.900169
R-citramalate synthase EC 2.3.1.182	0.916667
3-isopropylmalate dehydrogenase EC 1.1.1.85	0.927495
Deoxyguanosine kinase EC 2.7.1.113	0.919485
Deoxyadenosine kinase EC 2.7.1.76	0.919485
Multidrug and toxin extrusion MATE family efflux pump YdhE-NorM, homolog	0.871354
Prolyl-tRNA synthetase EC 6.1.1.15, archaeal-eukaryal type	0.932615
ATP-dependent DNA helicase UvrD-PcrA	0.862979
SSU ribosomal protein S9p S16e	0.98708
Integration host factor alpha subunit	0.912458
Ribosomal protein S12p Asp88 E. coli methylthiotransferase	0.904542
Signal recognition particle receptor protein FtsY =alpha subunit TC 3.A.5.1.1	0.899687
LSU ribosomal protein L33p, zinc-independent	0.994709
LSU ribosomal protein L33p	0.994709
LSU ribosomal protein L28p	0.984848
Molybdopterin binding motif, CinA N-terminal domain	0.891089
C-terminal domain of CinA type S	0.891089
Asparagine synthetase [glutamine-hydrolyzing] EC 6.3.5.4	0.937037
TsaD-Kae1-Qri7 protein, required for threonylcarbamoyladenosine t6A37 formation in tRNA	0.889855
Methionine aminopeptidase EC 3.4.11.18	0.915509
tmRNA-binding protein SmpB	0.983333
L-serine dehydratase EC 4.3.1.17	0.86911
Electron transport complex protein RnfA	0.871499
Electron transport complex protein RnfE	0.889262
Electron transport complex protein RnfG	0.878315
Electron transport complex protein RnfD	0.905376
Electron transport complex protein RnfC	0.891111
Electron transport complex protein RnfB	0.921171
Pyrophosphate-dependent fructose 6-phosphate-1-kinase EC 2.7.1.90	0.946026
Ammonium transporter	0.948657
ATP phosphoribosyltransferase EC 2.4.2.17	0.955224
Histidinol dehydrogenase EC 1.1.1.23	0.904099
Histidinol-phosphate aminotransferase EC 2.6.1.9	0.885687
1,4-alpha-glucan glycogen branching enzyme, GH-13-type EC 2.4.1.18	0.921404
Nitrogen regulatory protein P-II	0.952381
probable beta-D-galactosidase	0.90991
tRNAIle-lysidine synthetase EC 6.3.4.19	0.923304
LSU m5C1962 methyltransferase RlmI	0.913153
Diaminopimelate epimerase EC 5.1.1.7	0.940629
Septum formation protein Maf	0.914286
FIG137884: hypothetical protein	0.908163
NADP-dependent malic enzyme EC 1.1.1.40	0.969388
Sulfur carrier protein adenylyltransferase ThiF	0.866972
L,L-diaminopimelate aminotransferase EC 2.6.1.83	0.954217
Chaperone protein DnaJ	0.927495
Ribosomal protein L11 methyltransferase EC 2.1.1.-	0.908046
Phosphate regulon sensor protein PhoR SphS EC 2.7.13.3	0.889979
Phosphate regulon transcriptional regulatory protein PhoB SphR	0.858974
Arabinan endo-1,5-alpha-L-arabinosidase EC 3.2.1.99	0.86773
Glutamine synthetase type III, GlnN EC 6.3.1.2	0.947945
Quinolinate phosphoribosyltransferase [decarboxylating] EC 2.4.2.19	0.904706
Lipoprotein signal peptidase EC 3.4.23.36	0.956938
Permease of the drug-metabolite transporter DMT superfamily	0.911672
Isoleucyl-tRNA synthetase EC 6.1.1.5	0.937569
NAD synthetase EC 6.3.1.5	0.986007
Glutamine amidotransferase chain of NAD synthetase	0.986007
S-adenosylmethionine:tRNA ribosyltransferase-isomerase EC 5.-.-.-	0.919216
3-methyl-2-oxobutanoate hydroxymethyltransferase EC 2.1.2.11	0.958486
LSU ribosomal protein L13p L13Ae	0.989177
Nitric oxide-dependent regulator DnrN or NorA	0.987469
LSU m3Psi1915 methyltransferase RlmH	0.997877
Excinuclease ABC subunit A paralog in greater Bacteroides group	0.967583
Putative DNA-binding protein in cluster with Type I restriction-modification system	No match in SD_Bt-00010
D-3-phosphoglycerate dehydrogenase EC 1.1.1.95	0.924765
Peptidyl-prolyl cis-trans isomerase EC 5.2.1.8	0.994819
predicted xylose isomerase	0.966193
Pyruvate-flavodoxin oxidoreductase EC 1.2.7.-	0.956111
Excinuclease ABC subunit B	0.911275
1,4-dihydroxy-2-naphthoate polyprenyltransferase EC 2.5.1.74	0.906118
Riboflavin synthase eubacterial-eukaryotic EC 2.5.1.9	0.922056
RND efflux system, outer membrane lipoprotein CmeC	0.919283
Hexuronate transporter	0.935792
Alanine racemase EC 5.1.1.1	0.928686
UDP-N-acetylmuramoylalanyl-D-glutamyl-2,6-diaminopimelate--D-alanyl-D-alanine ligase EC 6.3.2.10	0.928686
5'-methylthioadenosine nucleosidase EC 3.2.2.16	0.970501
S-ribosylhomocysteine lyase EC 4.4.1.21	0.99375
GTP-binding protein TypA-BipA	0.985025
SSU ribosomal protein S15p S13e	0.981481
2-amino-4-hydroxy-6-hydroxymethyldihydropteridine pyrophosphokinase EC 2.7.6.3	0.925121
tRNA pseudouridine synthase B EC 4.2.1.70	0.928986
Alpha-N-arabinofuranosidase EC 3.2.1.55	0.965042
tRNA nucleotidyltransferase EC 2.7.7.21 EC 2.7.7.25	0.919945
Triosephosphate isomerase EC 5.3.1.1	0.92662
GTP cyclohydrolase I EC 3.5.4.16 type 1	0.93266
Exodeoxyribonuclease III EC 3.1.11.2	0.923664
5-Enolpyruvylshikimate-3-phosphate synthase EC 2.5.1.19	0.916867
TsaE protein, required for threonylcarbamoyladenosine t6A37 formation in tRNA	0.931034
DNA polymerase III alpha subunit EC 2.7.7.7	0.919956
Phosphatidylserine decarboxylase EC 4.1.1.65	0.940837
CDP-diacylglycerol--serine O-phosphatidyltransferase EC 2.7.8.8	0.930791
Alpha-glucosidase EC 3.2.1.20	0.920319
TonB-dependent receptor	0.931574
tRNA-specific adenosine-34 deaminase EC 3.5.4.-	0.9117
Phosphonate ABC transporter phosphate-binding periplasmic component TC 3.A.1.9.1	0.952886
rRNA small subunit methyltransferase I	0.937158
Thymidine kinase EC 2.7.1.21	0.934673
5,10-methylenetetrahydrofolate reductase EC 1.5.1.20	0.923611
DNA polymerase III delta prime subunit EC 2.7.7.7	0.919398
Signal peptidase-like protein	0.899533
Rod shape-determining protein RodA	0.910204
Rod shape-determining protein MreD	0.940828
Rod shape-determining protein MreC	0.960784
Rod shape-determining protein MreB	0.942663
Phosphoribosylaminoimidazolecarboxamide formyltransferase EC 2.1.2.3	0.97138
GTP cyclohydrolase II EC 3.5.4.25	0.925743
3,4-dihydroxy-2-butanone 4-phosphate synthase EC 4.1.99.12	0.925743
MotA-TolQ-ExbB proton channel family protein	0.991667
Guanine deaminase EC 3.5.4.3	0.970085
Biopolymer transport protein ExbD-TolR	0.981002
Ferric siderophore transport system, periplasmic binding protein TonB	0.990544
LSU ribosomal protein L19p	0.972222
GTP-binding protein Obg	0.954219
Adenylate kinase EC 2.7.4.3	0.965458
Hypoxanthine-guanine phosphoribosyltransferase EC 2.4.2.8	0.948148
NADPHX epimerase	0.859868
NADPHX dehydratase	0.859868
Fructose-bisphosphate aldolase class II EC 4.1.2.13	0.973373
MutS-related protein, family 1	0.850084
LSU ribosomal protein L17p	0.985417
DNA-directed RNA polymerase alpha subunit EC 2.7.7.6	0.990937
SSU ribosomal protein S4p S9e	0.970443
SSU ribosomal protein S11p S14e	0.982051
SSU ribosomal protein S13p S18e	0.997375
LSU ribosomal protein L36p	0.991453
Translation initiation factor 1	0.981132
LSU ribosomal protein L15p L27Ae	0.988814
LSU ribosomal protein L30p L7e	0.983051
SSU ribosomal protein S5p S2e	0.988304
LSU ribosomal protein L18p L5e	0.982609
LSU ribosomal protein L6p L9e	0.994764
SSU ribosomal protein S8p S15Ae	0.984848
SSU ribosomal protein S14p S29e	0.986799
SSU ribosomal protein S14p S29e, zinc-independent	0.986799
LSU ribosomal protein L5p L11e	0.987387
LSU ribosomal protein L24p L26e	0.993711
LSU ribosomal protein L14p L23e	0.986339
SSU ribosomal protein S17p S11e	0.996124
LSU ribosomal protein L29p L35e	0.984615
LSU ribosomal protein L16p L10e	0.988345
SSU ribosomal protein S3p S3e	0.983471
LSU ribosomal protein L22p L17e	0.990123
SSU ribosomal protein S19p S15e	0.992593
LSU ribosomal protein L2p L8e	0.9843
Transcription elongation factor GreA	0.99359
LSU ribosomal protein L23p L23Ae	0.993197
LSU ribosomal protein L4p L1e	0.977778
LSU ribosomal protein L3p L3e	0.98374
SSU ribosomal protein S10p S20e	0.981061
Translation elongation factor G	0.939981
SSU ribosomal protein S7p S5e	0.953846
SSU ribosomal protein S12p S23e	0.944882
DNA-directed RNA polymerase beta' subunit EC 2.7.7.6	0.945559
DNA-directed RNA polymerase beta subunit EC 2.7.7.6	0.967336
LSU ribosomal protein L7-L12 P1-P2	0.989418
LSU ribosomal protein L10p P0	0.99422
LSU ribosomal protein L1p L10Ae	0.991416
LSU ribosomal protein L11p L12e	0.986395
Transcription antitermination protein NusG	0.978022
Translation elongation factor Tu	0.97995
Ribosome hibernation protein YhbH	0.98
SSU ribosomal protein S21p	0.984375
Xaa-Pro aminopeptidase EC 3.4.11.9	0.881696
Malate dehydrogenase EC 1.1.1.37	0.945619
Mannose-1-phosphate guanylyltransferase GDP EC 2.7.7.22	0.933405
HipA protein	0.987097
Outer membrane protein A precursor	No match in SD_Bt-00010
FMN adenylyltransferase EC 2.7.7.2	0.862585
Riboflavin kinase EC 2.7.1.26	0.862585
Acetylglutamate kinase EC 2.7.2.8	0.873563
Biosynthetic arginine decarboxylase EC 4.1.1.19	0.895877
Shikimate kinase I EC 2.7.1.71	0.897921
Adenine deaminase EC 3.5.4.2	No match in SD_Bt-00010
DNA topoisomerase I EC 5.99.1.2	0.907761
FIG000325: clustered with transcription termination protein NusA	0.952991
Transcription termination protein NusA	0.957447
Translation initiation factor 2	0.94648
Iron-sulfur cluster assembly protein SufB	0.946058
Iron-sulfur cluster assembly ATPase protein SufC	0.933159
Iron-sulfur cluster assembly protein SufD	0.970982
Cysteine desulfurase EC 2.8.1.7, SufS subfamily	0.957202
Ribonuclease HII EC 3.1.26.4	0.899371
Xyloside transporter XynT	0.978723
2,3-bisphosphoglycerate-independent phosphoglycerate mutase EC 5.4.2.1	0.990157
Uracil-DNA glycosylase, family 1	0.954955
DNA gyrase subunit B EC 5.99.1.3	0.931611
SSU ribosomal protein S20p	No match in SD_Bt-00010
DNA recombination and repair protein RecO	0.932945
Transamidase GatB domain protein	0.913525
Cell division protein FtsZ EC 3.4.24.-	0.935459
Cell division protein FtsA	0.943983
SusD, outer membrane protein	0.898396
Cell division protein FtsQ	0.960347
UDP-N-acetylmuramate--alanine ligase EC 6.3.2.8	0.932032
UDP-N-acetylglucosamine--N-acetylmuramyl-pentapeptide pyrophosphoryl-undecaprenol N-acetylglucosamine transferase EC 2.4.1.227	0.938005
Cell division protein FtsW	0.937746
UDP-N-acetylmuramoylalanine--D-glutamate ligase EC 6.3.2.9	0.931682
Phospho-N-acetylmuramoyl-pentapeptide-transferase EC 2.7.8.13	0.917453
UDP-N-acetylmuramoylalanyl-D-glutamate--2,6-diaminopimelate ligase EC 6.3.2.13	0.928816
Cell division protein FtsI [Peptidoglycan synthetase] EC 2.4.1.129	0.919907
rRNA small subunit methyltransferase H	0.934426
Arginyl-tRNA synthetase EC 6.1.1.19	0.937946
Cell division protein MraZ	0.922619
Deoxyuridine 5'-triphosphate nucleotidohydrolase EC 3.6.1.23	0.938215
TolA protein	0.921321
Acetylornithine deacetylase EC 3.5.1.16	0.903013
Ribonuclease HI-related protein 3	0.92
programmed frameshift-containing	0.939146
Peptide chain release factor 2	0.939146
Dihydropteroate synthase EC 2.5.1.15	0.864277
Diadenylate cyclase spyDAC	0.894942
Bacterial checkpoint controller DisA with nucleotide-binding domain	0.894942
Phosphate acetyltransferase EC 2.3.1.8	0.954851
Acetate kinase EC 2.7.2.1	0.902985
Anaerobic nitric oxide reductase flavorubredoxin	0.894781
5-amino-6-5-phosphoribosylaminouracil reductase EC 1.1.1.193	0.997033
Diaminohydroxyphosphoribosylaminopyrimidine deaminase EC 3.5.4.26	0.997033
Hypothetical protein YggS, proline synthase co-transcribed bacterial homolog PROSC	0.900446
cAMP-binding proteins - catabolite gene activator and regulatory subunit of cAMP-dependent protein kinases	0.934673
Translation elongation factor LepA	0.943481
Protein-N5-glutamine methyltransferase PrmC, methylates polypeptide chain release factors RF1 and RF2	0.918415
FIG000859: hypothetical protein YebC	0.945114
Phenylalanyl-tRNA synthetase beta chain EC 6.1.1.20	0.936257
Homoserine dehydrogenase EC 1.1.1.3	0.952791
Predicted functional analog of homoserine kinase EC 2.7.1.-	0.992958
Threonine synthase EC 4.2.3.1	0.900998
Glycerate kinase EC 2.7.1.31	0.897004
RNA pseudouridylate synthase BT0642	0.922737
Heat shock protein GrpE	0.928455
Folylpolyglutamate synthase EC 6.3.2.17	0.926889
Dihydrofolate synthase EC 6.3.2.12	0.926889
Aldose 1-epimerase EC 5.1.3.3	0.938476
Predicted glucose transporter in maltodextrin utilization gene cluster	0.955961
Galactokinase EC 2.7.1.6	0.985507
Competence protein F homolog, phosphoribosyltransferase domain	0.921897
L-ribulose-5-phosphate 4-epimerase EC 5.1.3.4	0.939914
L-arabinose isomerase EC 5.3.1.4	0.926214
Ribulokinase EC 2.7.1.16	0.913071
Alpha-N-arabinofuranosidase 2 EC 3.2.1.55	0.932063
Transketolase EC 2.2.1.1	0.942202
Ribose 5-phosphate isomerase B EC 5.3.1.6	0.957207
Pyruvate kinase EC 2.7.1.40	0.9573
DNA-binding protein HU	0.971326
Cytoplasmic axial filament protein CafA and Ribonuclease G EC 3.1.4.-	0.972646
Orotate phosphoribosyltransferase EC 2.4.2.10	0.954186
LSU ribosomal protein L9p	0.961864
SSU ribosomal protein S18p	0.996337
SSU ribosomal protein S18p, zinc-independent	0.996337
SSU ribosomal protein S6p	0.979532
Translation elongation factor G-related protein	0.931671
Hypothetical radical SAM family enzyme in heat shock gene cluster, similarity with CPO of BS HemN-type	0.884996
Citrate synthase si EC 2.3.3.1	0.9317
Aconitate hydratase EC 4.2.1.3	0.914746
Homoserine O-succinyltransferase EC 2.3.1.46	0.934641
Argininosuccinate lyase EC 4.3.2.1	0.921266
LSU ribosomal protein L20p	0.997101
LSU ribosomal protein L35p	0.994949
Translation initiation factor 3	0.96087
Threonyl-tRNA synthetase EC 6.1.1.3	0.943077
Peptide deformylase EC 3.5.1.88	0.943262
Metal-dependent hydrolases of the beta-lactamase superfamily I	0.903311
UDP-N-acetylenolpyruvoylglucosamine reductase EC 1.1.1.158	0.880788
Phenylalanyl-tRNA synthetase alpha chain EC 6.1.1.20	0.948127
DNA ligase EC 6.5.1.2	0.900049
Pantothenate kinase type II, eukaryotic EC 2.7.1.33	0.993031
tRNA Guanine37-N1 -methyltransferase EC 2.1.1.31	0.944206
Serine acetyltransferase EC 2.3.1.30	0.972056
Single-stranded-DNA-specific exonuclease RecJ EC 3.1.-.-	0.960739
Ketol-acid reductoisomerase EC 1.1.1.86	0.975309
Acetolactate synthase small subunit EC 2.2.1.6	0.948864
Acetolactate synthase large subunit EC 2.2.1.6	0.92961
Dihydroxy-acid dehydratase EC 4.2.1.9	0.986203
Methenyltetrahydrofolate cyclohydrolase EC 3.5.4.9	0.978385
Methylenetetrahydrofolate dehydrogenase NADP+ EC 1.5.1.5	0.978385
Methionyl-tRNA synthetase EC 6.1.1.10	0.930154
Signal recognition particle, subunit Ffh SRP54 TC 3.A.5.1.1	0.951587
ATP-dependent DNA helicase RecQ	0.998515
Glycyl-tRNA synthetase EC 6.1.1.14	0.965473
Topoisomerase IV subunit A EC 5.99.1.-	0.912184
Aspartate-semialdehyde dehydrogenase EC 1.2.1.11	0.958539
DNA-binding protein HU-beta	0.963768
Tryptophanyl-tRNA synthetase EC 6.1.1.2	0.947032
Asparaginyl-tRNA synthetase EC 6.1.1.22	0.961207
Tyrosyl-tRNA synthetase EC 6.1.1.1	0.95766
Ribosomal large subunit pseudouridine synthase B EC 4.2.1.70	0.962401
Adenylosuccinate lyase EC 4.3.2.2	0.933185
DNA mismatch repair protein MutL	0.910464
Survival protein SurA precursor Peptidyl-prolyl cis-trans isomerase SurA EC 5.2.1.8	0.916667
Inosine-5'-monophosphate dehydrogenase EC 1.1.1.205	0.950842
ATP-dependent Clp protease ATP-binding subunit ClpX	0.978365
2-C-methyl-D-erythritol 4-phosphate cytidylyltransferase EC 2.7.7.60	0.997163
ATP-dependent Clp protease proteolytic subunit EC 3.4.21.92	0.995215
GTP-binding protein EngA	0.966825
GTP-binding protein Era	0.944954
LSU ribosomal protein L32p	0.978495
Ribonuclease P protein component EC 3.1.26.5	0.920398
Sensor protein of zinc sigma-54-dependent two-component system	0.894108
4-hydroxy-3-methylbut-2-enyl diphosphate reductase EC 1.17.1.2	0.989655
Putative deoxyribonuclease YcfH	0.997522
Ferric siderophore transport system, biopolymer transport protein ExbB	0.939024
S-adenosylmethionine synthetase EC 2.5.1.6	0.941925
Dihydrofolate reductase EC 1.5.1.3	0.904762
Thymidylate synthase EC 2.1.1.45	0.909434
Outer membrane lipoprotein omp16 precursor	0.873047
DNA topoisomerase III EC 5.99.1.2	0.94655
Predicted L-lactate dehydrogenase, Fe-S oxidoreductase subunit YkgE	0.993873
Predicted L-lactate dehydrogenase, Iron-sulfur cluster-binding subunit YkgF	0.996361
Predicted L-lactate dehydrogenase, hypothetical protein subunit SO1518	0.998282
Exodeoxyribonuclease VII large subunit EC 3.1.11.6	0.985544
Branched-chain amino acid aminotransferase EC 2.6.1.42	0.999017
3-dehydroquinate dehydratase II EC 4.2.1.10	0.942529
tRNA guanine46-N7--methyltransferase EC 2.1.1.33	0.962387
Septum site-determining protein MinD	0.998236
Cytochrome d ubiquinol oxidase subunit I EC 1.10.3.-	0.999314
Cytochrome d ubiquinol oxidase subunit II EC 1.10.3.-	0.999125
Lipoprotein releasing system transmembrane protein LolC	0.917073
Putative metal chaperone, involved in Zn homeostasis, GTPase of COG0523 family	0.92638
Ribosome-binding factor A	0.951613
Chromosomal replication initiator protein DnaA	0.946099
Aspartate ammonia-lyase EC 4.3.1.1	0.902729
dTDP-glucose 4,6-dehydratase EC 4.2.1.46	0.999034
Glutamate racemase EC 5.1.1.3	0.949821
D-mannonate oxidoreductase EC 1.1.1.57	0.920049
Mannonate dehydratase EC 4.2.1.8	0.916868
Dipeptidyl carboxypeptidase Dcp EC 3.4.15.5	0.893195
Outer membrane protein H precursor	0.943249
Cytochrome c-type biogenesis protein DsbD, protein-disulfide reductase EC 1.8.1.8	0.889749
Alpha-xylosidase EC 3.2.1.-	0.881124
Histidyl-tRNA synthetase EC 6.1.1.21	0.970717
Adenylosuccinate synthetase EC 6.3.4.4	0.934272
Xanthine-uracil-thiamine-ascorbate permease family protein	0.910701
Alpha-ribazole-5'-phosphate phosphatase EC 3.1.3.73	0.887097
Nicotinate-nucleotide--dimethylbenzimidazole phosphoribosyltransferase EC 2.4.2.21	0.888784
Adenosylcobinamide-phosphate guanylyltransferase EC 2.7.7.62	0.905303
Cobyric acid synthase EC 6.3.5.10	0.888889
L-threonine 3-O-phosphate decarboxylase EC 4.1.1.81	0.888098
Adenosylcobinamide-phosphate synthase EC 6.3.1.10	0.854806
Ribonuclease Z EC 3.1.26.11	0.875769
Nucleoside triphosphate pyrophosphohydrolase MazG EC 3.6.1.8	0.901235
Undecaprenyl diphosphate synthase EC 2.5.1.31	0.944444
Proposed peptidoglycan lipid II flippase MurJ	No match in SD_Bt-00010
CDP-diacylglycerol--glycerol-3-phosphate 3-phosphatidyltransferase EC 2.7.8.5	0.934884
Phosphatidylglycerophosphatase A EC 3.1.3.27	0.918129
Phosphoenolpyruvate carboxykinase [ATP] EC 4.1.1.49	0.986369
capsular polysaccharide biosynthesis protein	No match in SD_Bt-00010
Uracil phosphoribosyltransferase EC 2.4.2.9	0.934848
putative polysialic acid transport protein	0.972984
Maltodextrin glucosidase EC 3.2.1.20	0.875339
Valyl-tRNA synthetase EC 6.1.1.9	0.94159
Endonuclease III EC 4.2.99.18	0.989426
Uridine kinase EC 2.7.1.48	0.928846
Phosphoserine aminotransferase EC 2.6.1.52	0.949438
Sodium-dependent phosphate transporter	0.956753
Phage replication protein	No match in SD_Bt-00010
DNA repair protein RecN	0.892771
Phosphopantothenoylcysteine decarboxylase EC 4.1.1.36	0.890164
DNA polymerase III beta subunit EC 2.7.7.7	0.91022
Chaperone protein HtpG	0.914966
Formate--tetrahydrofolate ligase EC 6.3.4.3	0.906444
NAD-dependent protein deacetylase of SIR2 family	0.97151
Alpha-1,2-mannosidase	0.956483
FKBP-type peptidyl-prolyl cis-trans isomerase FklB EC 5.2.1.8	0.994872
Arginine pathway regulatory protein ArgR, repressor of arg regulon	0.960744
Argininosuccinate synthase EC 6.3.4.5	0.99573
N-acetyl-gamma-glutamyl-phosphate reductase EC 1.2.1.38	0.988024
Acetylornithine aminotransferase EC 2.6.1.11	0.913386
Pyrroline-5-carboxylate reductase EC 1.5.1.2	0.854962
Glutamate 5-kinase EC 2.7.2.11	0.89169
Gamma-glutamyl phosphate reductase EC 1.2.1.41	0.907853
Ornithine carbamoyltransferase EC 2.1.3.3	0.901088
D-alanine--D-alanine ligase EC 6.3.2.4	0.908266
Ribosomal large subunit pseudouridine synthase D EC 4.2.1.70	0.886704
LSU ribosomal protein L34p	0.99359
Translation elongation factor P	0.961268
DNA repair protein RadC	0.886957
PaaD-like protein DUF59 involved in Fe-S cluster assembly	0.993769
Beta-galactosidase EC 3.2.1.23	0.908786
4-hydroxybenzoyl-CoA thioesterase family active site	0.88345
Recombination inhibitory protein MutS2	0.896198
Thiamin biosynthesis lipoprotein ApbE	0.907407
Aminopeptidase Y Arg, Lys, Leu preference EC 3.4.11.15	0.950397
DNA recombination and repair protein RecF	0.923077
5-formyltetrahydrofolate cyclo-ligase EC 6.3.3.2	0.900185
6,7-dimethyl-8-ribityllumazine synthase EC 2.5.1.78	0.934783
Hydrolase HAD superfamily in cluster with DUF1447	0.941919
Isocitrate dehydrogenase [NADP] EC 1.1.1.42	0.955446
Isocitrate dehydrogenase [NADP] EC 1.1.1.42	0.955446
Alpha-amylase Neopullulanase SusA EC 3.2.1.135	0.888295
Pullulanase EC 3.2.1.41	0.880628
Glycogen debranching enzyme EC 3.2.1.-	0.880628
4-alpha-glucanotransferase amylomaltase EC 2.4.1.25	0.889884
Outer membrane protein SusE	0.935275
Outer membrane protein SusF	0.997089
Ribonucleotide reductase of class III anaerobic, large subunit EC 1.17.4.2	0.97595
Para-aminobenzoate synthase, amidotransferase component EC 2.6.1.85	0.87234
Anthranilate synthase, amidotransferase component EC 4.1.3.27	0.87234
Anthranilate synthase, aminase component EC 4.1.3.27	0.883029
Tryptophan synthase beta chain EC 4.2.1.20	0.904485
Tryptophan synthase alpha chain EC 4.2.1.20	0.866152
Phosphoribosylanthranilate isomerase EC 5.3.1.24	0.922131
Indole-3-glycerol phosphate synthase EC 4.1.1.48	0.892541
Anthranilate phosphoribosyltransferase EC 2.4.2.18	0.909453
Ribulose-phosphate 3-epimerase EC 5.1.3.1	0.961948
Sulfate permease	0.873868
Phosphoglucosamine mutase EC 5.4.2.10	0.997849
Phosphomannomutase EC 5.4.2.8	0.997849
FIG146085: 3'-to-5' oligoribonuclease A, Bacillus type	0.899807
Similar to tRNA pseudouridine synthase C, group TruC1	0.94494
Sucrose phosphorylase EC 2.4.1.7	0.905993
NAD kinase EC 2.7.1.23	0.950243
ATP-dependent DNA helicase RecG EC 3.6.1.-	0.957204
Glutamyl-tRNA synthetase EC 6.1.1.17	0.937418
Helicase PriA essential for oriC-DnaA-independent DNA replication	0.912621
Para-aminobenzoate synthase, aminase component EC 2.6.1.85	0.88731
Aminodeoxychorismate lyase EC 4.1.3.38	0.799331
Nicotinate phosphoribosyltransferase EC 2.4.2.11	0.891106
tRNA-i6A37 methylthiotransferase	0.938577
3'-to-5' exoribonuclease RNase R	0.938573
CRISPR-associated protein, Csn1 family	1
Phosphomethylpyrimidine kinase EC 2.7.4.7	0.988433
Pyridoxine biosynthesis glutamine amidotransferase, synthase subunit EC 2.4.2.-	0.984898
Pyridoxine biosynthesis glutamine amidotransferase, glutaminase subunit EC 2.4.2.-	0.996491
Cysteinyl-tRNA synthetase EC 6.1.1.16	0.933602
Sulfur acceptor protein SufE for iron-sulfur cluster assembly	0.920188
Aminopeptidase C EC 3.4.22.40	0.902062
RNA polymerase sigma-54 factor RpoN	0.91336
1-hydroxy-2-methyl-2-E-butenyl 4-diphosphate synthase EC 1.17.7.1	0.929978
Ribonuclease III EC 3.1.26.3	0.947084
ClpB protein	0.978252
GTP-binding protein HflX	0.977671
Fumarate hydratase class I, anaerobic EC 4.2.1.2	0.973542
Thiamin-regulated outer membrane receptor Omr1	0.93256
Predicted thiamin transporter PnuT	0.993333
Thiamin pyrophosphokinase EC 2.7.6.2	1
N-acetylmuramoyl-L-alanine amidase EC 3.5.1.28	0.986799
Dihydroneopterin aldolase EC 4.1.2.25	0.924084
Ribonucleotide reductase of class II coenzyme B12-dependent EC 1.17.4.1	0.938057
Quinolinate synthetase EC 2.5.1.72	0.906344
Nucleoside 5-triphosphatase RdgB dHAPTP, dITP, XTP-specific EC 3.6.1.15	0.971761
Phosphoserine phosphatase EC 3.1.3.3	1
Leucyl-tRNA synthetase EC 6.1.1.4	0.957328
Rubredoxin	0.90303
DNA mismatch repair protein MutS	0.932878
Prolipoprotein diacylglyceryl transferase EC 2.4.99.-	0.953146
GTP-binding and nucleic acid-binding protein YchF	0.933877
Cobalt-zinc-cadmium resistance protein	0.924569
DNA polymerase I EC 2.7.7.7	0.922993
Octaprenyl diphosphate synthase EC 2.5.1.90	0.940695
Dimethylallyltransferase EC 2.5.1.1	0.940695
2E,6E-farnesyl diphosphate synthase EC 2.5.1.10	0.940695
Deoxyribose-phosphate aldolase EC 4.1.2.4	0.919033
Excinuclease ABC subunit C	0.905537
Adenine phosphoribosyltransferase EC 2.4.2.7	0.919275
tRNA uridine 5-carboxymethylaminomethyl modification enzyme GidA	0.905933
Succinate dehydrogenase cytochrome b subunit	0.972789
Succinate dehydrogenase flavoprotein subunit EC 1.3.99.1	0.976374
Succinate dehydrogenase iron-sulfur protein EC 1.3.99.1	0.941799
Topoisomerase IV subunit B EC 5.99.1.-	0.919207
Phosphopantetheine adenylyltransferase EC 2.7.7.3	0.891832
Holliday junction DNA helicase RuvB	0.901163
tRNA dihydrouridine synthase B EC 1.-.-.-	0.90121
4-hydroxy-tetrahydrodipicolinate reductase EC 1.17.1.8	1
Signal peptidase I EC 3.4.21.89	0.897643
Fused spore maturation proteins A and B	0.86748
Nicotinate-nucleotide adenylyltransferase EC 2.7.7.18	0.930676
Prephenate and-or arogenate dehydrogenase unknown specificity EC 1.3.1.12EC 1.3.1.43	0.939506
2-keto-3-deoxy-D-arabino-heptulosonate-7-phosphate synthase I beta EC 2.5.1.54	0.941893
Chorismate mutase I EC 5.4.99.5	0.941893
Biosynthetic Aromatic amino acid aminotransferase alpha EC 2.6.1.57	0.941026
Aspartate aminotransferase EC 2.6.1.1	0.941026
Prephenate dehydratase EC 4.2.1.51	0.936221
Guanylate kinase EC 2.7.4.8	0.939551
TPR domain protein, putative component of TonB system	0.923747
Copper-translocating P-type ATPase EC 3.6.3.4	0.89039
UDP-N-acetylglucosamine 2-epimerase EC 5.1.3.14	0.97725
FKBP-type peptidyl-prolyl cis-trans isomerase SlyD EC 5.2.1.8	0.973856
Chorismate synthase EC 4.2.3.5	0.991651
Dihydroorotate dehydrogenase, catalytic subunit EC 1.3.3.1	0.960373
Dihydroorotate dehydrogenase electron transfer subunit EC 1.3.3.1	0.971686
TsaB protein, required for threonylcarbamoyladenosine t6A formation in tRNA	0.975647
DNA polymerase III delta subunit EC 2.7.7.7	0.978033
Beta-xylosidase EC 3.2.1.37	0.984509
Endo-1,4-beta-xylanase A precursor EC 3.2.1.8	0.963768
FIG137478: Hypothetical protein	0.94686
Agmatine deiminase EC 3.5.3.12	0.987144
UDP-N-acetylglucosamine 1-carboxyvinyltransferase EC 2.5.1.7	0.923722
N-carbamoylputrescine amidase 3.5.1.53	0.997576
AmpG permease	0.974419
putative glycosyltransferase - possibly involved in cell wall localization and side chain formation of rhamnose-glucose polysaccharide	0.961165
Ribosomal RNA large subunit methyltransferase N EC 2.1.1.-	0.950664
4-hydroxythreonine-4-phosphate dehydrogenase EC 1.1.1.262	0.907057
16S rRNA processing protein RimM	0.952381
Type I restriction-modification system, restriction subunit R EC 3.1.21.3	0.972892
Cobalt-precorrin-6x reductase EC 1.3.1.54	0.936952
Cobalt-precorrin-6 synthase, anaerobic	0.936952
Cobalt-precorrin-4 C11-methyltransferase EC 2.1.1.133	0.963152
Cobalamin biosynthesis protein CbiG	0.963152
Cobalt-precorrin-8x methylmutase EC 5.4.1.2	0.974468
Cobalt-precorrin-3b C17-methyltransferase	0.974468
1-deoxy-D-xylulose 5-phosphate reductoisomerase EC 1.1.1.267	0.932131
Cobyrinic acid A,C-diamide synthase	0.951638
LrgA-associated membrane protein LrgB	0.975398
Antiholin-like protein LrgA	0.997222
Cytidylate kinase EC 2.7.4.25	0.960452
Phosphoglycerate mutase EC 5.4.2.1	0.942913
Glutamate synthase [NADPH] large chain EC 1.4.1.13	0.966711
G:T-U mismatch-specific uracil-thymine DNA-glycosylase	0.942708
LSU ribosomal protein L31p	1
LSU ribosomal protein L31p, zinc-independent	1
Glutamate synthase [NADPH] small chain EC 1.4.1.13	0.970213
Thioredoxin reductase EC 1.8.1.9	0.969409
Tryptophan synthase beta chain like EC 4.2.1.20	0.998554
Transcription-repair coupling factor	0.989971
Copper homeostasis protein CutE	0.934667
Apolipoprotein N-acyltransferase EC 2.3.1.-	0.934667
1-acyl-sn-glycerol-3-phosphate acyltransferase EC 2.3.1.51	0.919631
5-methyltetrahydrofolate--homocysteine methyltransferase EC 2.1.1.13	0.904762
Fructokinase EC 2.7.1.4	0.957895
Dihydroorotase EC 3.5.2.3	0.944822
Cell division protein DivIC FtsB, stabilizes FtsL against RasP cleavage	0.971631
DNA polymerase III subunits gamma and tau EC 2.7.7.7	0.955836
Aspartate--ammonia ligase EC 6.3.1.1	No match in SD_Bt-00010
POTASSIUM-PROTON ANTIPORTER ROSB	0.978676
DNA-binding heavy metal response regulator	0.936572
A-G-specific adenine glycosylase EC 3.2.2.-	0.959446
Putative preQ0 transporter	0.97971
Multi antimicrobial extrusion protein Na+-drug antiporter, MATE family of MDR efflux pumps	0.953558
Dephospho-CoA kinase EC 2.7.1.24	0.931579
Transcription termination protein NusB	0.949833
LSU ribosomal protein L25p	0.978758
Peptidyl-tRNA hydrolase EC 3.1.1.29	0.975567
Ribosome-associated heat shock protein implicated in the recycling of the 50S subunit S4 paralog	0.98818
3-dehydroquinate synthase EC 4.2.3.4	0.931232
O-succinylbenzoic acid--CoA ligase EC 6.2.1.26	0.997085
O-succinylbenzoate synthase EC 4.2.1.113	0.999053
Naphthoate synthase EC 4.1.3.36	0.998788
2-succinyl-5-enolpyruvyl-6-hydroxy-3-cyclohexene-1-carboxylic-acid synthase EC 2.2.1.9	0.998792
Menaquinone-specific isochorismate synthase EC 5.4.4.2	0.992509
Isochorismate synthase EC 5.4.4.2	0.992509
Lysyl-tRNA synthetase class II EC 6.1.1.6	0.983295
Glycerol-3-phosphate dehydrogenase [NADP+] EC 1.1.1.94	0.995996
Glycerol-3-phosphate dehydrogenase [NADP+] EC 1.1.1.94	0.995996
Glucose-6-phosphate isomerase EC 5.3.1.9	0.980176
Beta-phosphoglucomutase EC 5.4.2.6	0.919399
Transcription accessory protein S1 RNA-binding domain	0.907275
DNA recombination protein RmuC	0.964689
tRNA-specific 2-thiouridylase MnmA	0.98615
L-lactate permease	0.894882
Ribosome small subunit-stimulated GTPase EngC	0.989282
Ribosome recycling factor	0.964349
SSU rRNA adenine1518-N6-adenine1519-N6-dimethyltransferase EC 2.1.1.182	0.944862
Aminoacyl-histidine dipeptidase Peptidase D EC 3.4.13.3	0.931959
Cell division protein FtsH EC 3.4.24.-	0.941402
Phosphatidate cytidylyltransferase EC 2.7.7.41	0.901136
5-nucleotidase SurE EC 3.1.3.5	0.963684
Chromosome plasmid partitioning protein ParA	0.958333
Chromosome plasmid partitioning protein ParB	0.984742
Membrane-bound lytic murein transglycosylase D precursor EC 3.2.1.-	0.944912
GTP pyrophosphokinase EC 2.7.6.5, pppGpp synthetase II	0.935428
Guanosine-3',5'-bisdiphosphate 3'-pyrophosphohydrolase EC 3.1.7.2	0.935428
Alanyl-tRNA synthetase EC 6.1.1.7	0.946382
2-C-methyl-D-erythritol 2,4-cyclodiphosphate synthase EC 4.6.1.12	0.9375
Cardiolipin synthetase EC 2.7.8.-	0.952381
Queuosine Biosynthesis QueE Radical SAM	0.934708
Queuosine biosynthesis QueD, PTPS-I	0.987988
DNA primase EC 2.7.7.-	0.91317
Osmosensitive K+ channel histidine kinase KdpD EC 2.7.3.-	0.992188
Outer membrane receptor proteins, mostly Fe transport	0.993432
D-alanyl-D-alanine carboxypeptidase EC 3.4.16.4	0.99687
L-aspartate oxidase EC 1.4.3.16	0.983083
Holliday junction DNA helicase RuvA	0.931707
Meso-diaminopimelate D-dehydrogenase EC 1.4.1.16	0.962222
1-deoxy-D-xylulose 5-phosphate synthase EC 2.2.1.7	0.937664
Trk system potassium uptake protein TrkA	0.932886
Potassium uptake protein TrkH	0.973534
Methionine ABC transporter ATP-binding protein	0.954365
O-succinylhomoserine sulfhydrylase EC 2.5.1.48	0.966023
O-acetylhomoserine sulfhydrylase EC 2.5.1.49	0.966023
Cysteine synthase EC 2.5.1.47	0.971519
Na+-H+ antiporter NhaD type	0.981725
Carboxynorspermidine dehydrogenase, putative EC 1.1.1.-	0.990196
RecA protein	0.99711
Chaperone protein DnaK	1
Type I restriction-modification system, specificity subunit S EC 3.1.21.3	No match in SD_Bt-00010
Type I restriction-modification system, DNA-methyltransferase subunit M EC 2.1.1.72	No match in SD_Bt-00010
Exonuclease SbcC	No match in SD_Bt-00010
CRISPR-associated protein Cas1	1
Cell division protein FtsK	No match in SD_Bt-00010
Maltose O-acetyltransferase EC 2.3.1.79	No match in SD_Bt-00010
CDP-glycerol:polyglycerophosphate glycerophosphotransferase EC 2.7.8.12	No match in SD_Bt-00010
Serine--glyoxylate aminotransferase EC 2.6.1.45	No match in SD_Bt-00010
Glycerol-3-phosphate cytidylyltransferase EC 2.7.7.39	No match in SD_Bt-00010
UDP-glucose 4-epimerase EC 5.1.3.2	No match in SD_Bt-00010
Undecaprenyl-phosphate N-acetylglucosaminyl 1-phosphate transferase EC 2.7.8.-	No match in SD_Bt-00010
Mannose-6-phosphate isomerase EC 5.3.1.8	0.971292
dTDP-4-dehydrorhamnose 3,5-epimerase EC 5.1.3.13	0.987387
Ribosomal large subunit pseudouridine synthase A EC 4.2.1.70	0.970642
Transcription antitermination protein UpdY	0.966063
COG1720: Uncharacterized conserved protein	0.995633
Purine nucleoside phosphorylase EC 2.4.2.1	0.985621
Thiamine-monophosphate kinase EC 2.7.4.16	0.939476
Heat shock protein 60 family co-chaperone GroES	0.978022
Heat shock protein 60 family chaperone GroEL	0.935921
GMP synthase [glutamine-hydrolyzing] EC 6.3.5.2	0.937864
Pyridoxal kinase EC 2.7.1.35	0.946429
Large-conductance mechanosensitive channel	No match in SD_Bt-00010
NAD-dependent glyceraldehyde-3-phosphate dehydrogenase EC 1.2.1.12	0.98931
tRNA dimethylallyltransferase EC 2.5.1.75	0.927386
Putative glycogen debranching enzyme, archaeal type, TIGR01561	0.921811
Alpha-amylase EC 3.2.1.1	0.94714
Peptide chain release factor 3	0.928302
dTDP-4-dehydrorhamnose reductase EC 1.1.1.133	0.928817
Glucokinase EC 2.7.1.2	0.941896
Methionyl-tRNA formyltransferase EC 2.1.2.9	0.929474
Glucose-1-phosphate thymidylyltransferase EC 2.7.7.24	0.911263
2',3'-cyclic-nucleotide 2'-phosphodiesterase EC 3.1.4.16	0.946322
Potassium efflux system KefA protein	0.912729
tolB protein precursor, periplasmic protein involved in the tonb-independent uptake of group A colicins	0.85588
Glucuronide transporter UidB	0.883876
NADH ubiquinone oxidoreductase chain A EC 1.6.5.3	1
NADH-ubiquinone oxidoreductase chain B EC 1.6.5.3	0.993113
NADH-ubiquinone oxidoreductase chain D EC 1.6.5.3	0.956743
NADH-ubiquinone oxidoreductase chain H EC 1.6.5.3	0.928105
NADH-ubiquinone oxidoreductase chain I EC 1.6.5.3	0.967354
NADH-ubiquinone oxidoreductase chain J EC 1.6.5.3	0.972789
NADH-ubiquinone oxidoreductase chain K EC 1.6.5.3	1
NADH-ubiquinone oxidoreductase chain L EC 1.6.5.3	0.9819
NADH-ubiquinone oxidoreductase chain M EC 1.6.5.3	0.982072
NADH-ubiquinone oxidoreductase chain N EC 1.6.5.3	0.974044
Rubrerythrin	0.970534
Penicillin-binding protein 2 PBP-2	0.965812
Excinuclease ABC subunit A	0.983386
Di--tripeptide transporter	0.965677
Type III restriction-modification system methylation subunit EC 2.1.1.72	0.985507
Probable Co-Zn-Cd efflux system membrane fusion protein	0.961219
RND efflux system, inner membrane transporter CmeB	0.980854
RND efflux system, outer membrane lipoprotein, NodT family	0.994982
CTP synthase EC 6.3.4.2	0.978856
Pyruvate,phosphate dikinase EC 2.7.9.1	0.950535
Ribosomal RNA small subunit methyltransferase E EC 2.1.1.-	0.980874
Multimodular transpeptidase-transglycosylase EC 2.4.1.129 EC 3.4.-.-	0.95393
Orotidine 5'-phosphate decarboxylase EC 4.1.1.23	0.927096
Peptide chain release factor 1	0.938005
Shikimate 5-dehydrogenase I alpha EC 1.1.1.25	0.926372
Acyl carrier protein ACP1	0.949612
Serine hydroxymethyltransferase EC 2.1.2.1	0.996097
Aspartate carbamoyltransferase regulatory chain PyrI	1
Aspartate carbamoyltransferase EC 2.1.3.2	0.984326
Monofunctional biosynthetic peptidoglycan transglycosylase EC 2.4.2.-	0.942424
Carbon starvation protein A	0.933103
Recombination protein RecR	0.941176
NADP-specific glutamate dehydrogenase EC 1.4.1.4	0.91704
tRNA-guanine transglycosylase EC 2.4.2.29	0.941541
ATP-dependent protease La EC 3.4.21.53 Type I	0.901786
tRNA adenine37-N6-methyltransferase TrmN6 EC 2.1.1.223	0.841693
8-amino-7-oxononanoate synthase EC 2.3.1.47	1
tRNA pseudouridine synthase A EC 4.2.1.70	0.880105
4-hydroxy-tetrahydrodipicolinate synthase EC 4.3.3.7	0.905085
L-asparaginase EC 3.5.1.1	0.927536
Uronate isomerase EC 5.3.1.12	0.913818
Glucosamine--fructose-6-phosphate aminotransferase [isomerizing] EC 2.6.1.16	0.940185
Carbamoyl-phosphate synthase small chain EC 6.3.5.5	0.938719
Carbamoyl-phosphate synthase large chain EC 6.3.5.5	0.916537
DNA polymerase IV EC 2.7.7.7	0.916221
Transcription termination factor Rho	0.91624
GTP-binding protein EngB	0.936982
RNA polymerase sigma factor RpoD	0.877315
Fumarylacetoacetate hydrolase family protein	0.983819
Outer membrane stress sensor protease DegS	0.869536
Ferredoxin	No match in SD_Bt-00010
Aspartyl-tRNA synthetase EC 6.1.1.12	0.927635
Acyl carrier protein	0.938272
Xylulose kinase EC 2.7.1.17	0.897384
Glutaminyl-tRNA synthetase EC 6.1.1.18	0.940186
FIG004453: protein YceG like	0.91404
Phosphoglycolate phosphatase EC 3.1.3.18	0.965732
Biotin synthesis protein BioC	0.9379
GTP pyrophosphokinase EC 2.7.6.5, pppGpp synthetase I	0.927733
Aspartate 1-decarboxylase EC 4.1.1.11	0.950725
Pantoate--beta-alanine ligase EC 6.3.2.1	0.938228
DNA polymerase III epsilon subunit EC 2.7.7.7	0.925926
Mutator mutT protein 7,8-dihydro-8-oxoguanine-triphosphatase EC 3.6.1.-	No match in SD_Bt-00010
rRNA small subunit 7-methylguanosine m7G methyltransferase GidB	0.869702
Hydroxyacylglutathione hydrolase EC 3.1.2.6	0.891641
Crossover junction endodeoxyribonuclease RuvC EC 3.1.22.4	0.913793
Uracil permease	0.868268
LSU ribosomal protein L21p	0.990566
LSU ribosomal protein L27p	0.962199
Seryl-tRNA synthetase EC 6.1.1.11	0.902552
GTPase and tRNA-U34 5-formylation enzyme TrmE	0.883738
Replicative DNA helicase DnaB EC 3.6.4.12	0.989703
Alpha-glucosidase SusB EC 3.2.1.20	0.939736
Translation elongation factor Ts	0.996997
Cyclohexadienyl dehydratase EC 4.2.1.51EC 4.2.1.91	0.997856
SusC, outer membrane protein involved in starch binding	0.9165
Flavodoxin	No match in SD_Bt-00010
Regulatory protein SusR	0.904416
Flavodoxin 1	0.895161
Putative cytochrome C-type biogenesis protein	0.87491
Hydroxylamine reductase EC 1.7.-.-	0.963768
Hcp transcriptional regulator HcpR Crp-Fnr family	0.917665
Ribokinase EC 2.7.1.15	0.909507
DNA repair protein RadA	0.902335
Queuosine Biosynthesis QueC ATPase	0.931193
Phosphoglycerate kinase EC 2.7.2.3	0.990385
Formyltetrahydrofolate deformylase EC 3.5.1.10	0.970833
Imidazole glycerol phosphate synthase amidotransferase subunit EC 2.4.2.-	0.915398
Phosphoribosylformimino-5-aminoimidazole carboxamide ribotide isomerase EC 5.3.1.16	0.904545
Imidazole glycerol phosphate synthase cyclase subunit EC 4.1.3.-	0.896325
Phosphoribosyl-ATP pyrophosphatase EC 3.6.1.31	0.927803
Phosphoribosyl-AMP cyclohydrolase EC 3.5.4.19	0.927803
Aspartokinase EC 2.7.2.4	0.926682
Diaminopimelate decarboxylase EC 4.1.1.20	0.925926
Fructose-1,6-bisphosphatase, Bacillus type EC 3.1.3.11	0.907855
6-phosphofructokinase EC 2.7.1.11	0.925051
DNA gyrase subunit A EC 5.99.1.3	0.964656
ATP-dependent Clp protease ATP-binding subunit ClpA	0.972781
DNA-cytosine methyltransferase EC 2.1.1.37	No match in SD_Bt-00010
Regulatory protein RecX	Found in SD_Bt-00010 T1, but not in P albensis DSM 11370 or Found in SD_Bt-00010 T2
Exodeoxyribonuclease VII small subunit EC 3.1.11.6	Found in SD_Bt-00010 T1, but not in P albensis DSM 11370 or Found in SD_Bt-00010 T2
CobIalamin adenosyltransferase EC 2.5.1.17	Found in SD_Bt-00010 T1, but not in P albensis DSM 11370 or Found in SD_Bt-00010 T2
Sirohydrochlorin cobaltochelatase CbiK EC 4.99.1.3	Found in SD_Bt-00010 T1 and T2, but not in P albensis DSM 11370
Pantothenate kinase type III, CoaX-like EC 2.7.1.33	Found in SD_Bt-00010 T1, but not in P albensis DSM 11370 or Found in SD_Bt-00010 T2
Tetracycline resistance protein TetQ	Found in SD_Bt-00010 T1, but not in P albensis DSM 11370 or Found in SD_Bt-00010 T2
Kup system potassium uptake protein	Found in SD_Bt-00010 T1 and T2, but not in P albensis DSM 11370
Putative iron-sulfur cluster assembly scaffold protein for SUF system, SufE2	Found in SD_Bt-00010 T1, but not in P albensis DSM 11370 or Found in SD_Bt-00010 T2
L-alanyl-gamma-D-glutamyl-L-diamino acid endopeptidase	Found in SD_Bt-00010 T1, but not in P albensis DSM 11370 or Found in SD_Bt-00010 T2
Phage tail fiber protein	0.991501
Oligopeptide transport system permease protein OppC TC 3.A.1.5.1	Found in SD_Bt-00010 T1, but not in P albensis DSM 11370 or Found in SD_Bt-00010 T2
Oligopeptide transport system permease protein OppB TC 3.A.1.5.1	Found in SD_Bt-00010 T1, but not in P albensis DSM 11370 or Found in SD_Bt-00010 T2
Oligopeptide transport ATP-binding protein OppF TC 3.A.1.5.1	Found in SD_Bt-00010 T1, but not in P albensis DSM 11370 or Found in SD_Bt-00010 T2
Oligopeptide transport ATP-binding protein OppD TC 3.A.1.5.1	Found in SD_Bt-00010 T1, but not in P albensis DSM 11370 or Found in SD_Bt-00010 T2
Oligopeptide ABC transporter, periplasmic oligopeptide-binding protein OppA TC 3.A.1.5.1	Found in SD_Bt-00010 T1, but not in P albensis DSM 11370 or Found in SD_Bt-00010 T2
Deblocking aminopeptidase EC 3.4.11.-	Found in SD_Bt-00010 T1, but not in P albensis DSM 11370 or Found in SD_Bt-00010 T2
Lysophospholipase L2 EC 3.1.1.5	Found in SD_Bt-00010 T1, but not in P albensis DSM 11370 or Found in SD_Bt-00010 T2
Cold shock protein CspA	Found in SD_Bt-00010 T1, but not in P albensis DSM 11370 or Found in SD_Bt-00010 T2
Sodium-glutamate symport protein	Found in SD_Bt-00010 T1 and T2, but not in P albensis DSM 11370
Acylphosphate phosphohydrolase EC 3.6.1.7, putative	Found in SD_Bt-00010 T1 and T2, but not in P albensis DSM 11370
Sucrose-6-phosphate hydrolase EC 3.2.1.26	1
Alpha-glucuronidase EC 3.2.1.139	0.961039
16S rRNA guanine966-N2-methyltransferase EC 2.1.1.171	0.928571
Ribonucleotide reductase of class III anaerobic, activating protein EC 1.97.1.4	0.984709
UDP-N-acetylglucosamine 4,6-dehydratase EC 4.2.1.-	0.951923
Similar to phosphoglycolate phosphatase, clustered with ribosomal large subunit pseudouridine synthase C	0.946932
F0F1 ATP synthase subunit A	0.956065
F0F1 ATP synthase subunit alpha	0.94833
F0F1 ATP synthase subunit B	0.971111
F0F1 ATP synthase subunit beta	0.950884
F0F1 ATP synthase subunit delta	0.962756
F0F1 ATP synthase subunit gamma	0.938272
RagB/SusD family nutrient uptake outer membrane protein (WP_024989420.1)	0.912095
RagB/SusD family nutrient uptake outer membrane protein (WP_027452209.1)	0.937935
RagB/SusD family nutrient uptake outer membrane protein (WP_024989461.1)	0.898396
RagB/SusD family nutrient uptake outer membrane protein (WP_027452257.1)	0.965498
RagB/SusD family nutrient uptake outer membrane protein (WP_081657185.1)	0.963761
RagB/SusD family nutrient uptake outer membrane protein (WP_024989566.1)	0.892443
RagB/SusD family nutrient uptake outer membrane protein (WP_024989526.1)	0.994949
RagB/SusD family nutrient uptake outer membrane protein (WP_036889092.1)	0.953384
RagB/SusD family nutrient uptake outer membrane protein (WP_027452460.1)	0.957364
RagB/SusD family nutrient uptake outer membrane protein (WP_024989796.1)	0.998747
RagB/SusD family nutrient uptake outer membrane protein (WP_024988976.1)	0.997257
RagB/SusD family nutrient uptake outer membrane protein (WP_024990473.1)	0.89321
RagB/SusD family nutrient uptake outer membrane protein (WP_024990544.1)	0.99631
SusC/RagA family TonB-linked outer membrane protein (WP_051230821.1)	0.909492
SusC/RagA family TonB-linked outer membrane protein (WP_024989177.1)	0.970536
SusC/RagA family TonB-linked outer membrane protein (WP_024989790.1)	0.979075
SusC/RagA family TonB-linked outer membrane protein (WP_024989791.1)	0.98765
SusF/SusE family outer membrane protein (WP_024989419.1)	0.893217
SusF/SusE family outer membrane protein (WP_027452593.1)	0.935275
TonB family protein (WP_024989167.1)	0.963719
TonB family protein (WP_024988957.1)	0.996124
TonB-dependent receptor (WP_024989416.1)	0.877799
TonB-dependent receptor (WP_027452199.1)	0.9165
TonB-dependent receptor (WP_027452204.1)	No match in SD_Bt-00010
TonB-dependent receptor (WP_027452210.1)	0.931574
TonB-dependent receptor (WP_027452259.1)	0.977346
TonB-dependent receptor (WP_024989152.1)	0.953
TonB-dependent receptor (WP_024989129.1)	0.973207
TonB-dependent receptor (WP_081657182.1)	No match in SD_Bt-00010
TonB-dependent receptor (WP_027452298.1)	0.99734
TonB-dependent receptor (WP_024989213.1)	0.900426
TonB-dependent receptor (WP_024989287.1)	0.857143
TonB-dependent receptor (WP_051230857.1)	0.995964
TonB-dependent receptor (WP_154652979.1)	No match in SD_Bt-00010
TonB-dependent receptor (WP_027452400.1)	0.843848
TonB-dependent receptor (WP_051230888.1)	0.99501
TonB-dependent receptor (WP_024989692.1)	0.916667
TonB-dependent receptor (WP_024989795.1)	0.996914
TonB-dependent receptor (WP_024989846.1)	0.920459
TonB-dependent receptor (WP_024989888.1)	0.927127
TonB-dependent receptor (WP_027452504.1)	0.998404
TonB-dependent receptor (WP_027452540.1)	0.881236
TonB-dependent receptor (WP_024990474.1)	0.909211
TonB-dependent receptor (WP_024990543.1)	0.983007
TonB-dependent receptor (WP_027452616.1)	0.849308
TonB-dependent receptor (WP_027452632.1)	No match in SD_Bt-00010
carbohydrate binding domain-containing protein (WP_027452208.1)	0.965042
carbohydrate binding domain-containing protein (WP_027452502.1)	1
xylanase (WP_024990471.1)	0.942506
xylanase (WP_024990472.1)	0.869663
